# Supplementary material for: Meiotic Chromosomal Abnormality Detected in a Heterozygote of Elymus nutans
Source: Front Plant Sci. 2022 May 3;13:895437. doi: 10.3389/fpls.2022.895437 (PMC9112040; doi:10.3389/fpls.2022.895437)
Supplement: Supplementary file 1 [file Table_1.xlsx]

## Sheet: Sheet1
Supplementary Table 3. The types and frequencies of the abnormality chromosomes.
	Diakinesis				Metaphase Ⅰ			Anaphase Ⅰ							Ana-Telophase Ⅱ			Uninucleate stage
	Univalent	Fragment	Rod or Y shape bivalent		Univalent	Rod bivalent		Lagged and segregated chromatid	Bridge	Fragment of the sister chromatid	Lagged fragment	Bridge and fragment	Unequal segregation		Bridge	Lagged chromatid		Micronucleus
1H	0	S(0.000)	S(0.000)		0	S(2.083)		0	0	0	0	0	0		0	0		-
		L(20.370)	L(0.000)			L(0.000)				1.099	0							-
2H	1.852	S(5.556)	S(0.000)		0	S(4.167)		0	0	0	0	0	0		0.684932	0		-
		L(53.704)	L(0.000)			L(1.389)				1.099	2.198							-
7H	0	S(0.000)	S(3.704)		0	S(25.000)		0	0	0	0	0	0		0.342466	0.513699		-
		L(0.000)	L(1.852)			L(2.778)				1.099	0							-
4H	0	S(0.000)	S(9.259)		1.389	S(11.111)		0	0	0	0	0	0		0.171233	0.0856164		-
		L(0.000)	L(0.000)			L(0.000)				0	0							-
5H	0	S(1.852)	S(0.000)		1.389	S(4.167)		1.099	0	0	0	0	0		0.684932	1.5411		-
		L(31.481)	L(0.000)			L(6.944)				0	1.099							-
6H	0	S(0.000)	S(5.556)		0	S(5.556)		1.099	0	0	0	0	0		0	0.171233		-
		L(0.000)	L(0.000)			L(2.083)				0	0							-
3H	0	S(0.000)	S(0.000)		2.083	S(0.000)		1.099	0	0	0	0	1.099		0.513699	0.171233		-
		L(62.963)	L(5.556)			L(23.611)				0	0							-
Average	0.265	S(1.058)	S(2.646)		0.694	S(7.440)		0.471	0	0	0	0	0.157		0.342466	0.354697		1.152
		L(24.074)	L(1.058)			L(5.258)				0.471	0.471
1St	0	S(0.000)	S(3.704)		1.389	S(4.167)		0	0	0	0	0	0		0.171233	0.770548		-
		L(0.000)	L(7.407)			L(11.111)				0	0							-
7St	0	S(0.000)	S(9.259)		0	S(19.444)		0	0	0	0	0	0		0.171233	0.428082		-
		L(0.000)	L(3.704)			L(0.000)				1.099	0							-
3St	0	S(3.704)	S(0.000)		0	S(2.083)		0	0	0	0	0	0		0	0.0856164		-
		L(0.000)	L(0.000)			L(1.389)				0	0							-
5St	1.852	S(1.852)	S(1.852)		1.389	S(2.778)		0	0	0	0	0	0		0	0.256849		-
		L(0.000)	L(1.852)			L(6.944)				0	0							-
4St	0	S(3.704)	S(1.852)		0	S(2.778)		0	0	0	0	0	0		0	0.0856164		-
		L(0.000)	L(0.000)			L(0.000)				0	0							-
2St	1.852	S(0.000)	S(12.963)		8.333	S(7.639)		0	1.099	1.099	0	2.198	2.198		0.342466	1.36986		-
		L(1.852)	L(1.852)			L(15.278)				0	0							-
6St	0	S(0.000)	S(1.852)		1.389	S(6.250)		0	1.099	0	0	0	1.099		0.171233	0.171233		-
		L(0.000)	L(1.852)			L(2.778)				0	0							-
Average	0.529	S(1.323)	S(4.497)		1.785	S(6.448)		0	0.314	0.157	0	0.314	0.471		0.122309	0.452544		2.611
		L(0.265)	L(2.381)			L(5.357)				0.157	0
3Y	0	S(0.000)	S(0.000)		4.167	S(1.389)		0	0	0	0	0	0		0.171233	0		-
		L(33.333)	L(0.000)			L(1.389)				2.198	0							-
5Y	0	S(0.000)	S(0.000)		0.694	S(0.000)		0	0	0	0	0	0		0	0.599315		-
		L(9.259)	L(0.000)			L(11.111)				0	0							-
6Y	0	S(3.704)	S(0.000)		0.694	S(0.694)		0	0	0	0	1.099	0		0	0		-
		L(0.000)	L(0.000)			L(2.083)				0	0							-
1Y	1.852	S(0.000)	S(3.704)		3.472	S(5.556)		0	0	0	0	0	0		0	0		-
		L(57.407)	L(0.000)			L(2.778)				0	0							-
4Y	0	S(0.000)	S(3.704)		0	S(2.083)		0	0	0	0	0	0		0	0		-
		L(0.000)	L(0.000)			L(0.000)				0	0							-
7Y	0	S(0.000)	S(3.704)		0	S(8.333)		0	0	0	0	0	0		0	0		-
		L(0.000)	L(0.000)			L(0.000)				0	0							-
2Y	0	S(0.000)	S(0.000)		0	S(9.028)		0	0	0	0	0	0		0	0.171233		-
		L(0.000)	L(1.852)			L(0.000)				1.099	0							-
Average	0.265	S(0.529)	S(1.587)		1.29	S(3.869)		0	0	0	0	0.157	0		0.0244618	0.110078		0.845
		L(14.286)	L(0.265)			L(2.480)				0.471	0
Note: “S” means short arm; “L” means long arm. The values in Supplementary Table 3 are expressed as percentages. No data: “-”.
